# Supplementary material for: Subunits of the mechano-electrical transduction channel, Tmc1/2b, require Tmie to localize in zebrafish sensory hair cells
Source: PLoS Genet. 2019 Feb 6;15(2):e1007635. doi: 10.1371/journal.pgen.1007635 (PMC6380590; doi:10.1371/journal.pgen.1007635)
Supplement: S1 Data — (XLSX) [file pgen.1007635.s009.xlsx]

## Sheet: Fig 1C
Percent response--all trials									Best of 3 trials:
	wild type				tmieru1000				Fish	wild type	tmieru1000
Fish	Trial 1	Trial 2	Trial 3		Trial 1	Trial 2	Trial 3		1	1	0
1	1	0.833333	1		0	0	0		2	0.75	0
2	0.75	0.75	0.75		0	0	0		3	1	0
3	1	0.75	0.916667		0	0	0		4	0.833333	0
4	0.7	0.833333	0.666667		0	0	0		5	1	0
5	0.818182	1	0.909091		0	0	0		6	0.875	0
6	0.875	0.8	0.75		0	0	0		7	excluded due to overactivity	0
7	excluded due to overactivity				0	0	0		8	1	0
8	1	1	1		0	0	0		9	0.636364	0.181818
9	0.636364	0.555556	0.4		0	0.181818	0.1		10	1	0
10	0.75	1	excluded due to overactivity		0	0	0		11	1	0
11	1	1	0.888889		0	0	0		12	0.75	0
12	0.75	0.583333	0.666667		0	0	0		13	1	0.181818
13	1	0.454545	0.454545		0	0.181818	0		14	excluded due to injury and death
14	0.25	0	0						15	1
15	0.5	1	0.833333						16	0.916667
16	0.916667	0	0						17	1
17	1	0.777778	1

## Sheet: Fig 1F
FM integrated density/cell
Genotype
wild type	Neuromast #	IntDens	#cells	IntDens/cell	% of wild type
	1	10779	13	829.157	150.789
	2	10295.2	13	791.937	144.02
	3	8768.02	19	461.475	83.9231
	4	5744.09	12	478.674	87.0509
	5	4509.57	14	322.112	58.5787
	6	5520.51	13	424.655	77.227
	7	6218.64	13	478.357	86.9931
	8	6733.7	11	612.155	111.325
	9	8806.18	16	550.386	100.092
tmieru1000
	1	1491.73	11	135.612	24.6622
	2	1193.83	12	99.4857	18.0923
	3	1066.34	11	96.9403	17.6294
	4	1367.35	8	170.918	31.0829
	5	1305.23	11	118.657	21.5788
	6	1229.36	12	102.446	18.6307
Tg(Tmie-GFP); tmieru1000
	1	2742.4	7	391.772	71.2469
	2	4342.3	10	434.23	78.9683
	3	5469.42	6	911.57	165.777
	4	10390.2	13	799.248	145.35
	5	9932.46	15	662.164	120.42
	6	7976.21	15	531.747	96.7027
	7	3470.91	8	433.864	78.9018
	8	4697.74	9	521.971	94.9247
	9	3699.33	10	369.933	67.2753

## Sheet: Fig 3F
Tmc1-GFP integrated density/crista (AU)
Fish #	wild type	tmieru1000
1	466.94	108.332
2	313.711	125.593
3	690.238	79.7215
4	301.046	118.656
5	222.399	99.0739
6	269.349	141.543
7	370.679	89.7531
8	336.628	100.18
9	265.462	82.5285
10	311.736	94.4653

## Sheet: Fig 3H
Tmc2b-GFP integrated density/crista (bundle region)
Fish #	wild type	tmieru1000
1	652.4	107.474
2	312.652	55.5699
3	823.304	165.891
4	231.108	75.4658
5	771.497	111.987
6	1246.86	93.8478
7	680.98	84.7835
8	1097.02	46.7879
9	484.911	66.9561
10		72.6332
11		77.604
12		57.0578

## Sheet: Fig 4A
Relative intensity of PCR bands, semi-qPCR (AU)
	Area	Intensity	gapdh normalized	tmie normalized to gapdh
wt tmie	7915.73	3.981		3.19496
ru1000 tmie	11097.6	5.582		4.64956
ru1000 + Tg tmie	41042.3	20.643		20.643
wt gapdh	50165.4	25.232	1.24602
ru1000 gapdh	48334.6	24.311	1.20054
ru1000 + Tg gapdh	40259.6	20.25	1
	fold-change
	6.46111	more than wild type

## Sheet: Fig 4C
Tmc1-GFP integrated density/crista in bundle region (AU)
Fish #	wild type	tmieru1000	Tg(Tmie-p2A-NLS(mCherry)); tmieru1000
1	626.34	157.701	1115.01
2	463.043	196.663	948.586
3	515.202	255.378	943.89
4	536.582	230.339	1506.58
5	357.645	97.4808	1020.32
6	278.148	283.083	1083
7	426.642	166.97	811.911
8	485.23	141.258
9	382.196	126.344
10	381.356	162.777

## Sheet: Fig 4E
Tmc2b-GFP integrated density/crista in bundle region (AU)
Fish #	wild type	tmieru1000	Tg(Tmie-p2A-NLS(mCherry)); tmieru1000
1	1888.52	495.229	4746.73
2	1375.53	438.658	3780.92
3	1434.36	486.76	4094.32
4	1323.27	517.964	4671.86
5	1455.19	540.019
6	1148.91
7	2829
8	2935.38

## Sheet: Fig 5D
Bundle signal/total (%)
	Tmie	SP44-231	SP63-231	∆63-73	CD8-2TM	2TM-CD8	∆97-113	∆114-138	1-138	1-113	Tmie-short
Hair cell_1	91.2935	98.7204	64.7956	96.0931	63.1673	88.5978	91.7718	96.4709	33.87	3.32982	3.85014
Hair cell_2	99.0496	91.4846	80.5115	73.9448	72.7009	95.533	91.5025	96.0822	57.5141	1.60937	0.648409
Hair cell_3	96.9783	99.7148	66.497	92.5845	93.9007	98.883	97.4924	94.649	40.4711	5.1981	2.81009
Hair cell_4	98.6889	97.7653	34.7381	88.9567	47.7602	96.073	95.6589	97.6734	40.2233	4.48607	5.90553
Hair cell_5	88.7008	95.5282	71.4042	77.952	67.3832	97.0034	96.2242	96.6225	75.0658	6.36037	3.04717
Hair cell_6	88.2687	96.9074	46.6642	90.5724	64.6136	93.019	99.379	94.2203	62.6011	5.64523	3.09463
Hair cell_7	96.3661	96.2554	31.5885	89.3051	95.3646	96.1786	92.6205	98.1116	38.0617	2.76633	5.64224
Hair cell_8	91.1811	97.0208	64.2838	92.6588	96.452	98.5651	98.9019	92.5742	46.0842	0.271472	2.92237
Hair cell_9	92.8213	98.2089	59.3709	89.8865	80.1903	97.8948	98.0612	78.957	48.2203	15.5512	6.30994
Hair cell_10	91.9328	97.5181	75.935	89.2736	83.1729	96.9566	97.2994	96.4133	44.4191	5.07975	6.25851
Hair cell_11					59.3824	94.9397		88.5624	33.1265	6.288
Hair cell_12									50.436	5.36951

## Sheet: Fig 6B
FM IntDens as percent of wild type mean
wild type	Tg(construct-GFP); tmieru1000	tmieru1000
	Tmie
115.4	130.101	14.8001
113.631	111.537	12.3583
112.609	110.879	10.7755
121.146	93.53	12.0197
93.3006	79.0433	19.6506
72.1055	110.699	18.1311
84.2684	116.572	14.438
87.2383	140.892	21.7862
71.59	104.336	12.0302
107.073	72.8341	12.1399
120.08	64.2865	9.45674
101.558	51.3679	14.3112
	SP44-231
111.964	113.673	21.141
133.667	113.989	17.7304
79.7088	131.322	15.5121
85.4634	87.1865	14.9088
137.092	106.511	17.8237
104.438	86.5944	25.3657
89.0908	71.0247	25.4409
92.9416	65.3423	29.6282
91.0874	71.6189	35.708
100.614	116.837	17.1732
83.8675	123.905
97.2615	101.549
92.8039
	SP63-231
112.378	19.3687	27.3553
133.388	33.0879	21.2829
99.1685	31.1554	17.6273
134.381	25.7435	15.2512
103.864	72.0763	19.1063
91.3674	31.3262	17.9968
93.1313	59.6942	20.53
98.5179	37.0619	22.7993
94.8832	45.1624	16.6791
73.7726	42.0409
101.174	51.288
63.974	47.8727
	24.807
	15.0106
	38.5436
	Δ63-73
64.9837	17.8337	21.6608
157.944	23.5509	14.7874
107.221	22.2895	9.19505
93.0988	30.4112	14.8546
95.6019	25.2924	15.0725
100.169	53.5855	9.86095
80.3245	24.9322	8.05098
94.3134	25.9688	6.88317
92.511	26.8515	10.5889
107.113	27.9152	12.846
115.108	26.2789	11.5318
91.6123	27.0655
	CD8-2TM
116.675	44.994	13.2473
127.578	44.4644	14.2634
125.044	35.5115	11.5774
93.707	31.3392	12.8551
118.669	32.8378	10.4131
114.414	22.1866	15.7942
67.226	43.6289	11.6773
83.8305	38.1465	12.3474
76.0242	23.5072	10.0709
95.3257	31.9565
88.3573	26.6652
99.6286	23.821
93.5215	51.733
	37.0975
	35.6519
	42.5058
	47.1179
	44.1596
	2TM-CD8
103.587	65.1048	10.4792
94.2433	65.2742	9.71421
74.0042	60.5629	12.0052
134.183	92.3221	12.0344
120.591	66.5092	10.2949
114.723	69.6877	11.782
104.151	59.7115	12.4666
106.619	33.0003	9.17517
77.6249	44.3927	10.1668
107.148	53.8304
85.5129	56.1252
77.6116	50.2225
	62.3618
	52.3899
	23.6746
	Δ97-113
110.431	11.1526	20.822
94.5661	14.8405	24.6916
97.8551	14.875	24.6599
103.301	14.5518	17.6455
83.6784	13.4724	13.544
67.6245	13.0779	9.34472
79.2921	17.0057	13.7019
104.755	17.2018	15.4151
117.735	17.0405	9.98302
115.866	13.7416
96.5716	17.4307
128.323	14.9655
	Δ114-138
54.7658	100.582	24.7202
110.602	138.787	23.8818
81.9349	119.684	23.7676
71.4015	88.2608	12.5384
107.468	77.3259	19.6142
87.0567	104.361	14.3293
87.755	69.8199	21.7267
153.719	85.9822	29.1962
112.629	113.808	14.3963
130.742	68.8969
99.1107	75.9223
83.041	127.731
119.775
	1-138
97.4307	87.4122	16.3063
85.6173	86.7037	13.1712
109.7	78.3911	13.5133
119.311	92.6244	16.6724
114.714	113.616	16.9155
64.6618	105.208	15.1567
139.7	86.6638	13.0952
103.847	136.653	9.95279
100.924	121.544	9.29355
72.9519	105.671
105.893	73.3501
91.8191	80.939
93.4298

## Sheet: Fig 6D
FM IntDens as percent of wild type mean
wild type	Tg(construct-GFP)
	Tmie
115.4	121.992
113.631	100.784
112.609	58.6685
121.146	86.0258
93.3006	76.424
72.1055	78.6335
84.2684	70.1232
87.2383	75.8736
71.59	83.7005
107.073	103.162
120.08	98.0673
101.558	86.1401
	SP44-231
111.964	86.6178
133.667	145.73
79.7088	119.221
85.4634	155.005
137.092	141.277
104.438	113.948
89.0908	86.4714
92.9416	92.9532
91.0874	98.5472
100.614	91.1355
83.8675	95.6011
97.2615	118.128
92.8039	74.0078
	81.532
	93.8955
	131.578
	144.205
	105.124
	SP63-231
112.378	77.7256
133.388	44.8292
99.1685	60.3798
134.381	40.4383
103.864	58.1734
91.3674	44.72
93.1313	50.9569
98.5179	58.9853
94.8832	48.2528
73.7726
101.174
63.974
	Δ63-73
64.9837	79.7383
157.944	58.8049
107.221	75.2046
93.0988	94.2235
95.6019	94.6394
100.169	102.233
80.3245	47.4846
94.3134	45.3524
92.511	51.6722
107.113	65.3239
115.108	60.3483
91.6123	65.9307
	CD8-2TM
116.675	124.17
127.578	136.938
125.044	124.595
93.707	112.543
118.669	106.29
114.414	109.073
67.226	78.1006
83.8305	72.9869
76.0242	91.3708
95.3257	99.9635
88.3573	105.988
99.6286	91.4997
93.5215
	2TM-CD8
103.587	115.277
94.2433	105.922
74.0042	117.2
134.183	120.276
120.591	128.959
114.723	117.353
104.151	102.7
106.619	118.094
77.6249	96.6074
107.148	123.604
85.5129	130.787
77.6116	120.399
	89.5993
	88.7821
	84.22
	99.2074
	98.9434
	101.932
	123.097
	127.718
	122.332
	Δ97-113
110.431	90.3011
94.5661	97.7965
97.8551	87.2778
103.301	114.357
83.6784	114.255
67.6245	90.9843
79.2921	120.658
104.755	94.1216
117.735	94.1216
115.866	91.3856
96.5716	109.925
128.323	93.1969
	Δ114-138
54.7658	126.25
110.602	110.59
81.9349	91.6984
71.4015	82.428
107.468	92.1426
87.0567	132.597
87.755	91.4793
153.719	98.3409
112.629	114.183
130.742	135.905
99.1107	187.144
83.041	132.421
119.775
	1-138
97.4307	116.326
85.6173	99.8828
109.7	110.201
119.311	79.1446
114.714	70.7455
64.6618	81.6581
139.7	82.3256
103.847	70.5686
100.924	67.8951
72.9519	102.366
105.893	87.4198
91.8191	95.198
93.4298

[truncated: 22 more sheets: Fig 7C, Fig 7D, Fig 7E, Fig 7F, Fig 7G, Fig 7H, Fig 7I, Fig 8H, S2A Fig, S2B Fig, S2C Fig, S2D Fig, S2E Fig, S2F Fig, S3D Fig, S5A Fig, S5B Fig, S6A Fig, S6B Fig, S6C Fig …]
